# Supplementary material for: Deletion in the Bardet–Biedl Syndrome Gene TTC8 Results in a Syndromic Retinal Degeneration in Dogs
Source: Genes (Basel). 2020 Sep 18;11(9):1090. doi: 10.3390/genes11091090 (PMC7565673; doi:10.3390/genes11091090)
Supplement: Supplementary file 1 [file genes-11-01090-s001.zip]

Archive with 4 entries (2 files):
- genes-11-01090-s001/
- genes-11-01090-s001/genes-926292-supplementary/
- genes-11-01090-s001/genes-926292-supplementary/figure S1.png
- genes-11-01090-s001/genes-926292-supplementary/Mäkeläinen_Supplementary_tables_S1-S6.xlsx
